# Supplementary material for: Topical Wound Treatment with a Nitric Oxide-Releasing PDE5 Inhibitor Formulation Enhances Blood Perfusion and Promotes Healing in Mice
Source: Pharmaceutics. 2022 Oct 31;14(11):2358. doi: 10.3390/pharmaceutics14112358 (PMC9696390; doi:10.3390/pharmaceutics14112358)
Supplement: Supplementary file 1 [file pharmaceutics-14-02358-s001.zip]

Archive with 1 entries (1 files):
- pharmaceutics-1957616-supplementary.pdf
